# Supplementary material for: Adeno-Associated Virus (AAV) Gene Delivery: Dissecting Molecular Interactions upon Cell Entry
Source: Viruses. 2021 Jul 10;13(7):1336. doi: 10.3390/v13071336 (PMC8310307; doi:10.3390/v13071336)
Supplement: Supplementary file 1 [file viruses-13-01336-s001.zip]

Archive with 1 entries (1 files):
- viruses-1266593-supplementary.xlsx
